# Supplementary material for: Pharmacologic Inhibition of Erythrocyte Ferroportin Expression Exacerbates Plasmodium Infection
Source: Microorganisms. 2025 Aug 8;13(8):1859. doi: 10.3390/microorganisms13081859 (PMC12388592; doi:10.3390/microorganisms13081859)
Supplement: Supplementary file 1 [file microorganisms-13-01859-s001.zip]

Archive with 1 entries (1 files):
- microorganisms-3717388-supplementary.pdf
